# Supplementary material for: Human Tissues Exhibit Diverse Composition of Translation Machinery
Source: Int J Mol Sci. 2023 May 6;24(9):8361. doi: 10.3390/ijms24098361 (PMC10179197; doi:10.3390/ijms24098361)
Supplement: Supplementary file 1 [file ijms-24-08361-s001.zip]

Archive with 1 entries (1 files):
- ijms-2293172-supplementary.pdf
